# Supplementary material for: Examining Change in the Frequency of Adaptive Actions as a Mediator of Treatment Outcomes in Internet-Delivered Therapy for Depression and Anxiety
Source: J Clin Med. 2022 Oct 11;11(20):6001. doi: 10.3390/jcm11206001 (PMC9605214; doi:10.3390/jcm11206001)
Supplement: Supplementary file 1 [file jcm-11-06001-s001.zip]

Archive with 1 entries (1 files):
- jcm-1930560-supplementary.pdf
